# Supplementary material for: Macroevolutionary decline in mycorrhizal colonization and chemical defense responsiveness to mycorrhization
Source: iScience. 2023 Apr 10;26(5):106632. doi: 10.1016/j.isci.2023.106632 (PMC10165190; doi:10.1016/j.isci.2023.106632)
Supplement: Data S1. Full Plantago list information, related to STAR Methods [file mmc2.xlsx]

## Sheet: Plantago sp. information
Section	Genus	Species	expanded 74 taxa -	24 species	ITS	trnl-F	Species	Provider	Wild Provenance	Voucher (ID)	Distribution	N samples	Life form
Psyllium	Plantago	afra	y	y	Røndsted et al. 2002	NA	P. afra L.	OBS	Unknown	XX-0-SIENA-01670	Meditteranean	2004-05-06	annual
Plantago	Plantago	africana Verdc.	y		Iwanycki Ahlstrand et al. 2019	Iwanycki Ahlstrand et al. 2019
Albicans	Plantago	albicans	y	y	Røndsted et al. 2002	Røndsted et al. 2002	P. albicans L.	MNHN	Leucrate - FR	MNHN-JB-71052	Meditteranean	2005-05-06	perennial
Maritima	Plantago	alpina	y	y	Newly generated; Genbank No. pendingly generated; Genbank No. pending	Newly generated; Genbank No. pendingly generated; Genbank No. pending	P. alpina L.	MNHN	Val d'Aosta - IT	IT-0-NCY-19818101W	Europe	2006-06-06	perennial
Lanceifolia	Plantago	altissima	y	y	Newly generated; Genbank No. pendingly generated; Genbank No. pending	Newly generated; Genbank No. pendingly generated; Genbank No. pending	P. altissima L.	NBGV	Unknown	1159	Europe, N Africa	2005-05-05	perennial
Bauphula	Plantago	amplexicaulis	y		Røndsted et al. 2002	Røndsted et al. 2002
Psyllium	Plantago	arborescens	y	y	Røndsted et al. 2002	KJ579145 (GenBank)	P. arborescens Poir.	JBG	Unknown	Unknow ID	Macaronesia	2006-06-06	perennial
Psyllium	Plantago	arenaria	y	y	Newly generated; Genbank No. pendingly generated; Genbank No. pending	Newly generated; Genbank No. pendingly generated; Genbank No. pending	P. arenaria Waldst. & Kit.	OBS	Unknown	XX-0-SIENA-01671	Meditteranean	2002-02-04	annual
Plantago	Plantago	asiatica	y	y	Røndsted et al. 2002	Røndsted et al. 2002	P. asiatica L.	NBGV	Unknown	1160	S & E Asia	2006-06-06	perennial
Plantago	Plantago	asiatica subsp. erosa (Wall.) Z.Yu Li	y		Iwanycki Ahlstrand et al. 2019	Iwanycki Ahlstrand et al. 2019
Montana	Plantago	atrata	y	y	Newly generated; Genbank No. pendingly generated; Genbank No. pending	Newly generated; Genbank No. pendingly generated; Genbank No. pending	P. atrata Hoppe.	CJBN	Mont Touazey, Jura - FR	FR-0-NCY-19741999W	Europe, W Asia	2005-05-05	perennial
Plantago	Plantago	aucklandica	y		Iwanycki Ahlstrand et al. 2019	Iwanycki Ahlstrand et al. 2019
Virginica	Plantago	australis	y	y	Røndsted et al. 2002	Røndsted et al. 2002	P. australis Lam.	Unknown	Unknown	Unknow ID	America	2006-06-06	perennial
Oligosanthos	Plantago	barbata	y		Iwanycki Ahlstrand et al. 2019	Iwanycki Ahlstrand et al. 2019
Hymenopsyllium	Plantago	bellardii	y	y	Røndsted et al. 2002	Røndsted et al. 2002	P. bellardii All.	CJBN	Calvi - FR	MNHN-JB-9247	Meditteranean	2006-06-06	annual
Micropsyllium	Plantago	biglovii	y		Iwanycki Ahlstrand et al. 2019	Iwanycki Ahlstrand et al. 2019
Mesembrynia	Plantago	camtschatica	y		Iwanycki Ahlstrand et al. 2019	Iwanycki Ahlstrand et al. 2019
Plantago	Plantago	canescens	y		Iwanycki Ahlstrand et al. 2019	Iwanycki Ahlstrand et al. 2019
Plantago	Plantago	cornuti	y		Røndsted et al. 2002	Røndsted et al. 2002
Coronopus	Plantago	coronupus	y	y	Røndsted et al. 2002	Røndsted et al. 2002	P. coronopus L.	MNHN	Leucrate - FR	MNHN-JB-9250	Medit., Eu.	2004-06-05	annual
Coronopus	Plantago	crassifolia	y	y	Røndsted et al. 2002	Røndsted et al. 2002	P. crassifolia Forsskal	BGTAU	Cult.e, Akko (Acre) Plain - IS	2014.04	Medit., S Africa	2006-06-06	perennial
Hymenopsyllium	Plantago	cretica	y	y	Røndsted et al. 2002	Røndsted et al. 2002	P. cretica L.	BGTAU	Mount Carmel - IS	2012.09	E Meditteranean	2006-06-06	annual
Mesembrynia	Plantago	debilis	y		Røndsted et al. 2002	Røndsted et al. 2002
Mesembrynia	Plantago	depressa	y		Iwanycki Ahlstrand et al. 2019	Iwanycki Ahlstrand et al. 2019
Gnaphaloides	Plantago	erecta	y		Røndsted et al. 2002	Røndsted et al. 2002
Plantago	Plantago	eriopoda	y		Iwanycki Ahlstrand et al. 2019	Iwanycki Ahlstrand et al. 2019
Plantago	Plantago	fernandezia	y		Iwanycki Ahlstrand et al. 2019	Iwanycki Ahlstrand et al. 2019
Plantago	Plantago	gentianoides subsp. griffithii (Decne.) Rech.f.	y		Iwanycki Ahlstrand et al. 2019	Iwanycki Ahlstrand et al. 2019
Plantago	Plantago	hawaiensis Pilg.	y		Iwanycki Ahlstrand et al. 2019	Iwanycki Ahlstrand et al. 2019
Plantago	Plantago	hedleyi	y		Iwanycki Ahlstrand et al. 2019	Iwanycki Ahlstrand et al. 2019
Plantago	Plantago	himalaica Pilg.	y		Iwanycki Ahlstrand et al. 2019	Iwanycki Ahlstrand et al. 2019
Gnaphaloides	Plantago	hookeriana	y		Røndsted et al. 2002	Røndsted et al. 2002
Lanceifolia	Plantago	lagopus	y	y	Røndsted et al. 2002	Røndsted et al. 2002	P. lagopus L.	MNHN	Leucrate - FR	MNHN-JB-36010	Meditteranean	2006-06-06	annual
Lanceifolia	Plantago	lanceolata	y	y	Røndsted et al. 2002	Røndsted et al. 2002	P. lanceolata L.	UFA	CH	Unknow ID	Cosmopolite	2006-06-06	perennial
Plantago	Plantago	longissima	y		Iwanycki Ahlstrand et al. 2019	Iwanycki Ahlstrand et al. 2019
Gnaphaloides	Plantago	lundborgii	y		Røndsted et al. 2002	Røndsted et al. 2002
Coronopus	Plantago	macrorhiza	y	y	Røndsted et al. 2002	Røndsted et al. 2002	P. macrorhiza Poir.	MNHN	Bizerte - TN	MNHN-JB-49585	Meditteranean	2006-06-06	perennial
Plantago	Plantago	major	y	y	Røndsted et al. 2002	Røndsted et al. 2002	P. major L.	MNHN	Avoriaz - FR	MNHN-JB-65756	Cosmopolite	2006-06-06	perennial
Maritima	Plantago	maritima	y	y	Røndsted et al. 2002	Røndsted et al. 2002	P. maritima L.	MNHN	Plounévez Lochrist - FR	MNHN-JB-9257	Cosmopolite	2004-05-07	perennial
Psyllium	Plantago	mauretanica	y		Røndsted et al. 2002	Røndsted et al. 2002
Plantago	Plantago	maxima	y		Røndsted et al. 2002	Røndsted et al. 2002
Plantago	Plantago	media	y	y	Røndsted et al. 2002	Røndsted et al. 2002	P. media L.	NBGV	Unknown	1166	Europe, C Asia	2006-06-06	perennial
Oligosanthos	Plantago	moorei	y		Iwanycki Ahlstrand et al. 2019	Iwanycki Ahlstrand et al. 2019
Oligosanthos	Plantago	muelleri	y		Iwanycki Ahlstrand et al. 2019	Iwanycki Ahlstrand et al. 2019
Virginica	Plantago	myosuros	y		Røndsted et al. 2002	Røndsted et al. 2002
Montana	Plantago	nivalis	y	y	Røndsted et al. 2002	Røndsted et al. 2002	P. nivalis Boiss.	CJBN	Sierra Nevada - ES	XX-0-NCY-19740962G	S Spain	2005-05-05	perennial
Bougeria	Bougeria	nubicola	y		Røndsted et al. 2002	Røndsted et al. 2002
Albicans	Plantago	ovata	y		Røndsted et al. 2002	Røndsted et al. 2002
Plantago	Plantago	palmata	y		Røndsted et al. 2002	Røndsted et al. 2002
Oligosanthos	Plantago	paradoxa	y		Newly generated; Genbank No. pendingly generated; Genbank No. pending/Unpublished	Newly generated; Genbank No. pendingly generated; Genbank No. pending/Unpublished
Psyllium	Plantago	phaestoma	y		Newly generated; Genbank No. pendingly generated; Genbank No. pending	Newly generated; Genbank No. pendingly generated; Genbank No. pending
Mesembrynia	Plantago	raoulii	y	y	Røndsted et al. 2002	Røndsted et al. 2002	P. raoulii Decne.	BGSG	New Zeland	Unknow ID	New Zeland	2006-05-06	perennial
Plantago	Plantago	rapensis	y		Iwanycki Ahlstrand et al. 2019	Iwanycki Ahlstrand et al. 2019
Plantago	Plantago	reniformis	y		Røndsted et al. 2002	Røndsted et al. 2002
Oligosanthos	Plantago	rigida	y		Røndsted et al. 2002	Røndsted et al. 2002
Plantago	Plantago	rugelii Decne.	y		Røndsted et al. 2002	Røndsted et al. 2002
Plantago	Plantago	rupicola	y		Iwanycki Ahlstrand et al. 2019	NA
Psyllium	Plantago	sarcophylla	y		Røndsted et al. 2002	NA
Mesembrynia	Plantago	schwarzzenbergiana	y	y	Newly generated; Genbank No. pendingly generated; Genbank No. pending	Newly generated; Genbank No. pendingly generated; Genbank No. pending	P. schwarzenbergiana Schur.	HBUL	Valea Ilenei Leg. Ana Cojocariu - RO	RO-0-IAGB20141927W	E Europe, Balkans	2006-06-06	perennial
Psyllium	Plantago	sempervirens	y	y	Røndsted et al. 2002	Røndsted et al. 2002	P. sempervirens Crantz.	MNHN	Vebron - FR	MNHN-JB-9263	SW Europe	2005-06-06	perennial
Gnaphaloides	Plantago	sericea	y		Røndsted et al. 2002	Røndsted et al. 2002
Plantago	Plantago	sparsiflora	y		Iwanycki Ahlstrand et al. 2019	Iwanycki Ahlstrand et al. 2019
Mesembrynia	Plantago	spathulata	y		Røndsted et al. 2002	Røndsted et al. 2002
Psyllium	Plantago	squarrosa	y		Newly generated; Genbank No. pendingly generated; Genbank No. pending	NA
Mesembrynia	Plantago	stauntonii	y		Iwanycki Ahlstrand et al. 2019	Newly generated; Genbank No. pendingly generated; Genbank No. Pending
Maritima	Plantago	subulata	y	y	Newly generated; Genbank No. pendingly generated; Genbank No. Pending	Newly generated; Genbank No. pendingly generated; Genbank No. Pending	P. subulata L.	CJBN	Corse - FR	Fr-0-NCY-19760102W	Meditteranean	2003-05-07	perennial
Gnaphaloides	Plantago	tandilensis	y		Røndsted et al. 2002	Røndsted et al. 2002
Plantago	Plantago	taqueti	y		Iwanycki Ahlstrand et al. 2019	Iwanycki Ahlstrand et al. 2019
Micropsyllium	Plantago	tenuiflora	y		Røndsted et al. 2002	Røndsted et al. 2002
Virginica	Plantago	tomentosa	y		Røndsted et al. 2002	Røndsted et al. 2002
Virginica	Plantago	trinitatis	y		Røndsted et al. 2002	Røndsted et al. 2002
Plantago	Plantago	tweedyi	y		Iwanycki Ahlstrand et al. 2019	Iwanycki Ahlstrand et al. 2019
Litorella	Litorella	uniflora	y		Røndsted et al. 2002	Røndsted et al. 2002
Oligosanthos	Plantago	uniglumis	y		Røndsted et al. 2002	Røndsted et al. 2002
TOTALS			74	24
